# Supplementary material for: Androgen Receptor/AP-1 Activates UGT2B15 Transcription to Promote Esophageal Squamous Cell Carcinoma Invasion
Source: Cancers (Basel). 2023 Dec 6;15(24):5719. doi: 10.3390/cancers15245719 (PMC10741602; doi:10.3390/cancers15245719)
Supplement: Supplementary file 1 [file cancers-15-05719-s001.zip]

Archive with 1 entries (1 files):
- cancers-2638997-supplementary.pdf
